# Supplementary material for: Ciprofibrate-Loaded Nanoparticles Prepared by Nanoprecipitation: Synthesis, Characterization, and Drug Release
Source: Polymers (Basel). 2021 Sep 18;13(18):3158. doi: 10.3390/polym13183158 (PMC8468397; doi:10.3390/polym13183158)
Supplement: Supplementary file 1 [file polymers-13-03158-s001.zip]

Archive with 1 entries (1 files):
- polymers-1376542-supplementary.pdf
